# Supplementary material for: Colorimetric Detection of Platinum (IV) Using 4-MethylSulfonylaniline-Modified Gold Nanoparticles in Lanthanum Carbonate API
Source: Sensors (Basel). 2025 May 23;25(11):3274. doi: 10.3390/s25113274 (PMC12157221; doi:10.3390/s25113274)
Supplement: Supplementary file 1 [file sensors-25-03274-s001.zip]

Archive with 1 entries (1 files):
- sensors-3415600-supplementary.pdf
